# Supplementary material for: Functional Prediction of trans-Prenyltransferases Reveals the Distribution of GFPPSs in Species beyond the Brassicaceae Clade
Source: Int J Mol Sci. 2022 Aug 22;23(16):9471. doi: 10.3390/ijms23169471 (PMC9409350; doi:10.3390/ijms23169471)
Supplement: Supplementary file 1 [file ijms-23-09471-s001.zip]

Archive with 1 entries (1 files):
- ijms-1853303-supplementary.pdf
